# Supplementary material for: Identification of Driver Genes Regulating the T-Cell–Infiltrating Levels in Hepatocellular Carcinoma
Source: Front Genet. 2020 Dec 14;11:560546. doi: 10.3389/fgene.2020.560546 (PMC7767976; doi:10.3389/fgene.2020.560546)
Supplement: Supplementary file 2 [file Table_1.XLSX]

## Sheet: Supplementary Table S1
Table S1. The CNA-related driver genes
Gene	Pearson Correlation Coefficient
VEGFA	0.424963
MYC	0.463361
CKS1B	0.493246
GAA	0.469399
RFC1	0.567911
AKAP8	0.670143
IRF2BP2	0.608725
OSGIN2	0.478778
SMYD2	0.439174
CSE1L	0.553979
TMEM237	0.444561
TACC1	0.540887
CEBPD	0.585431
ENSA	0.615056
SLC12A7	0.448011
NDUFB9	0.696443
EFNA1	0.481284
BPHL	0.432946
PUM2	0.457042
AKAP8L	0.439376
SSNA1	0.454393
ALDH3A2	0.431381
KRIT1	0.42966
ADAM9	0.437424
SNF8	0.496315
FNTA	0.828099
DNAJA2	0.684486
EIF4A3	0.63297
DSP	0.490011
WIZ	0.707857
MAN1B1	0.430662
CSTF1	0.553174
PICK1	0.535673
UBE2Z	0.538515
ATP6V1C1	0.823245
PVT1	0.515247
EFNA4	0.532713
CCDC40	0.410703
LIAS	0.454111
NDOR1	0.448553
RAD51C	0.613898
MAPK7	0.557332
APEX1	0.51918
TM2D2	0.702628
PRKDC	0.556674
GOLPH3L	0.631026
SQLE	0.442634
ANAPC2	0.590921
PRPSAP2	0.702272
ARF6	0.738547
MTSS1	0.488246
MTX1	0.648779
SUPT4H1	0.664476
UBE2V2	0.854274
VPS35	0.69169
KIAA0196	0.637092
ING1	0.58809
SLC26A11	0.518684
TMEM203	0.497535
VEZF1	0.480182
ERCC5	0.564713
SPIDR	0.743671
SHC1	0.507085
LAMP1	0.527434
ITFG1	0.715393
RNF139	0.773808
DECR1	0.452707
MTMR4	0.502461
AKAP10	0.613166
PFDN4	0.45317
E2F5	0.5143
EPN2	0.684848
PEX1	0.446516
PTPN1	0.405182
HOOK3	0.651131
FAM49B	0.598812
PMVK	0.447465
VIMP	0.603615
COX6C	0.666717
TRMT12	0.715661
ZBTB7B	0.621727
CUL4A	0.776585
TTC23	0.478239
B9D1	0.512914
AURKA	0.409355
UPF1	0.604768
MRPS23	0.543199
PON2	0.407028
LTB4R	0.421976
TATDN1	0.816742
DENND1B	0.486274
SLC50A1	0.467915
ARHGEF7	0.669852
MKS1	0.572685
IPO5	0.668331
EXT1	0.530868
ZNF572	0.414997
PBXIP1	0.420486
JARID2	0.468523
LRRC28	0.40292
MTERF1	0.497008
RAE1	0.630227
C16orf87	0.574915
TUBGCP3	0.759612
ASB7	0.713728
IMPA1	0.471429
ZBTB41	0.502324
FKBP3	0.59767
LIG4	0.526063
TMEM65	0.466122
FLAD1	0.666814
DPM1	0.621345
PCCA	0.506775
PYGO2	0.648923
DNAJC3	0.632299
FAM84B	0.458902
DCST2	0.464383
ATP11A	0.482241
NBN	0.61114
ADNP	0.480324
GMFB	0.503205
RAP2A	0.481357
ELL	0.567103
FAM91A1	0.625425
AKAP9	0.412703
NSMCE2	0.837424
KRTCAP2	0.591295
TMCO3	0.518188
MOCS3	0.571765
DCUN1D2	0.720152
BET1	0.587238
RTFDC1	0.668319
ANKRD10	0.645264
PEX2	0.808896
EIF3E	0.730791
RPL7	0.711817
SSR1	0.669512
TCEB1	0.775241
ZFP64	0.517746
TPP2	0.700628
SUGP2	0.472457
PCID2	0.72627
TERF1	0.739433
TPMT	0.503494
TPD52	0.55105
CTAGE5	0.452069
STK24	0.416593
CARS2	0.611776
RIPK2	0.641134
ANKIB1	0.41846
COPE	0.453784
GRTP1	0.490924
DEK	0.575796
CPNE3	0.654638
RIPK1	0.703126
CRTC1	0.564122
PRPF4B	0.637036
MAU2	0.564119
GATAD1	0.639774
FKBP8	0.424806
NFKBIA	0.508957
CDYL	0.512946
MTFR1	0.711206
TM9SF2	0.710788
POLR2K	0.828639
NCOA2	0.509053
RBM48	0.674062
NRL	0.482552
NUP153	0.550597
ARFGEF1	0.678507
GTPBP10	0.572804
OXA1L	0.490602
RANBP9	0.66901
COPS5	0.853147
FARP1	0.519061
WWP1	0.681797
TMEM189	0.471185
RAD21	0.629325
FARS2	0.540997
RRS1	0.701972
DDX49	0.46693
FAM133B	0.444622
GATAD2A	0.567459
RPL30	0.746336
SIRT5	0.482137
PSMA6	0.432439
SDC2	0.45619
RNF139-AS1	0.517265
TRAM1	0.751196
TMEM161A	0.446212
SNTB1	0.568353
PSMC6	0.682608
SLC35B3	0.612883
SGK3	0.541128
STK3	0.704818
KIAA1429	0.830855
ATP13A1	0.623694
NOL7	0.566088
TGDS	0.447453
SUGP1	0.445789
FAM8A1	0.5158
STAU2	0.699272
KXD1	0.525768
TMEM14C	0.664678
RABGGTA	0.427514
MRPS28	0.686944
BIVM	0.667723
CDKAL1	0.50885
ARGLU1	0.583472
PAK1IP1	0.513177
LACTB2	0.578019
RMDN1	0.778448
MPV17L2	0.416979
UQCRB	0.645541
WRNIP1	0.741942
OTUD6B	0.636573
YWHAZ	0.665357
LYRM4	0.504004
RPL36AL	0.411844
UGGT2	0.624552
EIF3H	0.784554
ZNF101	0.45733
BLOC1S5	0.749132
CCDC124	0.409637
MCUR1	0.50862
TMEM70	0.648815
SOS2	0.51089
KDELC1	0.576162
KIF13A	0.609628
ARMC1	0.79247
SRP54	0.533056
NR2C2AP	0.435557
UBE2W	0.705969
EBAG9	0.756517
TMEM14B	0.609191
STYX	0.519543
RIOK1	0.506907
TMTC4	0.638084
INTS8	0.695795
ABHD13	0.728394
SSBP4	0.406063
EMC2	0.790025
C8orf44	0.545339
GEMIN2	0.428718
TEX30	0.547795
PTDSS1	0.796086
SNRNP48	0.583575
SNX16	0.413025
NEMF	0.40974
CPQ	0.598666
ZBTB10	0.527001
KDM1B	0.512881
PLEKHF2	0.559404
POP1	0.440976
ZFAND1	0.776118
CSPP1	0.504022
TOX4	0.672822
SMIM13	0.554064
VCPIP1	0.71009
ZHX1	0.537951
PARP2	0.596535
ZHX2	0.522246
CNIH1	0.554948
DCAF13	0.782534
TM9SF1	0.518318
CHMP4C	0.568377
CGRRF1	0.576426
TP53INP1	0.47161
UBAC2	0.697282
PABPC1	0.819212
FERMT2	0.43586
NHLRC1	0.519036
NDUFAF6	0.703444
AP4S1	0.580841
MTBP	0.415017
PSMG4	0.420483
MRPL13	0.798182
MAP4K5	0.511799
ATAD2	0.456517
SUPT16H	0.565929
RRM2B	0.527116
ATG14	0.592938
MTERF3	0.82686
MCMDC2	0.476548
ACIN1	0.41752
SAMD4A	0.406144
FAM179B	0.441536
TMEM64	0.422784
SCFD1	0.614059
ZNF706	0.857886
KHNYN	0.425672
UBR5	0.645735
AZIN1	0.679842
TRIQK	0.428328
KLHDC2	0.500928
TMEM170B	0.485122
DPY19L4	0.564313
HECTD1	0.515877
HEATR5A	0.43909
NGDN	0.564311
DNAJC3-AS1	0.45196
TINF2	0.650485
WDYHV1	0.703874
GMDS-AS1	0.546858
C8orf59	0.750067
ATP5S	0.557211
ENY2	0.804525
STRN3	0.470489
SNHG6	0.63413
DEPTOR	0.447016
DSCC1	0.572276
DERL1	0.724491
GMPR2	0.589619
NIPAL2	0.548613
MBIP	0.500772
C14orf166	0.473546
LRRC69	0.5335
SLC25A32	0.70343
KLHL28	0.420514
FBXO34	0.505673
UTP23	0.780926
C8orf76	0.757341
RBM23	0.429288
NUDCD1	0.76812
DNAAF2	0.578161
DHRS4-AS1	0.436408
G2E3	0.402181
OTUD6B-AS1	0.727334
OSGEP	0.520948
MED30	0.708455
ARHGEF40	0.434651
EAPP	0.59388
MTDH	0.744994
SDR39U1	0.438931
TBC1D31	0.51467
NDRG2	0.439084
HOMEZ	0.520732
CHD8	0.530486
SAV1	0.595579
METTL17	0.516991
ANKRD46	0.574063
VCPKMT	0.609175
LINC01232	0.450067
L2HGDH	0.454212
DCAF11	0.496093
TMX1	0.593054
BRMS1L	0.474229
RAB2B	0.479903
PPP1R3E	0.499265
TMEM55B	0.577668
TTC5	0.470414
MAPK1IP1L	0.65376
DTD2	0.512123
C14orf28	0.468848
TRAPPC6B	0.682836
LRR1	0.423179
SOCS4	0.506643
NOP9	0.598064
RALGAPA1	0.443313
FBXO33	0.477976
ZHX1-C8orf76	0.573589
FNDC3A	0.594645
PSMB1	0.606808
AKT1	0.672271
PARP4	0.511972
NCOR1	0.69414
EIF2S1	0.690672
NAT1	0.572323
ACADVL	0.585081
RERE	0.46898
EIF2B1	0.646293
EPC2	0.453197
TTC19	0.711437
ATP6V1B2	0.773598
APRT	0.491598
ARF6	0.738547
TLR3	0.56797
LINC00574	0.420167
RCC1	0.449149
APLP2	0.547007
ZSWIM7	0.648826
ATP6V1D	0.56709
BMP1	0.434223
AMD1	0.505626
ASAH1	0.485469
PEX26	0.501901
FAM120B	0.778655
POLR3D	0.71377
ERICH1	0.740576
ASPH	0.453788
AP2B1	0.452826
DFFB	0.421612
EPB41	0.436426
GTF2H3	0.468785
BRF1	0.621012
CDK8	0.656137
CHD2	0.408506
BNIP3L	0.538404
PCM1	0.711038
ARF5	0.498227
ACTL6A	0.526501
BNIP3	0.406102
UFSP2	0.619423
LINC00242	0.544158
EYA3	0.528992
CDC34	0.439844
ARCN1	0.655055
KLC1	0.442808
CCNC	0.711268
CEBPD	0.585431
BPGM	0.552945
ENO1	0.580754
LRP2BP	0.490568
CIRBP	0.551133
ATM	0.407666
BRAF	0.406523
SNX25	0.50566
RAN	0.460745
HDLBP	0.566596
GALNS	0.531855
FKBP3	0.59767
NUDT2	0.403124
CALD1	0.451414
SFSWAP	0.51653
NDUFA10	0.461729
CSNK1G2	0.544929
MTA1	0.584623
CASP6	0.458832
DCTN1	0.485936
CHD3	0.411755
CALU	0.443262
ZBTB48	0.569834
CYP4V2	0.435979
2020-09-02	0.425137
DAPK3	0.425541
CNOT7	0.8341
FNTB	0.539043
CHRNB1	0.439098
CAPZA2	0.698981
ANKRD37	0.408281
UBE2I	0.429971
ZDHHC2	0.533257
EIF4E	0.653383
GTF3A	0.46082
EXTL3	0.483726
GMFB	0.503205
ATP6V1A	0.409723
HDAC1	0.422635
EEF2	0.552841
PACS2	0.48509
HMGB1	0.606716
PTK2B	0.558328
COX7A2	0.561593
VPS37A	0.68598
DVL2	0.443858
CNP	0.477313
C1QBP	0.707946
HMGN2	0.462731
PPP1R13B	0.558855
EEF1A1	0.475173
MICU3	0.417073
BAG1	0.426294
CDK5	0.497143
SCARB2	0.602438
HADH	0.496139
ULK1	0.494413
FARP2	0.408556
DDX6	0.497661
POLG	0.542365
GSR	0.615157
FOXO3	0.57082
EIF5A	0.606719
DENR	0.681596
GNA11	0.618636
DDX10	0.530952
MANBA	0.549136
MIPEP	0.533144
GTF2E2	0.632299
PIEZO1	0.453005
CDK9	0.50304
DHX8	0.743583
STK25	0.641163
INF2	0.401519
NUP50	0.63592
KTN1	0.482138
DUSP3	0.506625
PAFAH2	0.570993
COPS8	0.558131
DPAGT1	0.612268
ZFYVE21	0.518409
NFKB1	0.589533
UBL3	0.572606
FNTA	0.828099
CRK	0.766427
PPP1R8	0.762615
MKNK2	0.515294
MAX	0.626759
CDKN2B	0.468784
CTNS	0.592171
NCOR2	0.428913
INPP5A	0.56903
STUB1	0.549538
RHCE	0.451422
PPP3CA	0.549023
RNF6	0.618217
CTAGE5	0.452069
PFAS	0.466203
RAP1GDS1	0.511171
ANKRD11	0.55838
HDAC2	0.640099
MNAT1	0.519551
POLR2A	0.43462
EZH1	0.527317
AP2M1	0.431206
TMED2	0.529654
TRAF3IP1	0.509871
TRAPPC2L	0.428879
RPL26	0.533702
CLCN2	0.435997
RPA2	0.620193
NFIC	0.409665
PPP2CB	0.822006
MDH1	0.574925
NFKBIA	0.508957
IKBKB	0.832794
CRAT	0.405471
RPS6KA1	0.506694
UBE2D3	0.783571
AP3S2	0.524755
PPP2R2A	0.798205
VAMP3	0.702275
SRSF4	0.625767
TBC1D22A	0.505515
PPP3CC	0.750982
MTIF2	0.468658
KPNA5	0.48891
LYN	0.507475
KAT2A	0.442086
HNRNPD	0.410486
LAMTOR3	0.728058
ZMYM2	0.511133
SAMM50	0.490165
VAMP2	0.513741
TAF12	0.655706
POLRMT	0.444436
HMBS	0.405917
IFT88	0.612119
ATXN10	0.681164
TP53	0.584331
CEP104	0.735247
ASB1	0.480793
CEP170B	0.488198
AIMP1	0.432956
RAB40C	0.599795
MAN1A1	0.465266
KLHL21	0.576543
ATP6V0A2	0.579584
MTMR6	0.550721
WRN	0.685161
PEX13	0.433291
PPM1A	0.647734
GRN	0.402244
IFRD1	0.417278
PTP4A2	0.665958
AFF1	0.472846
SEC24B	0.599636
PPP2R5E	0.557899
ZMYM5	0.567998
VPS33B	0.59039
UBXN8	0.593698
ITGAE	0.510858
METAP1	0.464182
NARFL	0.532885
PGM3	0.719266
FANCC	0.481093
MNT	0.465201
DLG1	0.403936
PARK7	0.629535
SBNO1	0.454204
SGTA	0.486297
STT3A	0.521283
PPA2	0.620602
TNFRSF10D	0.410652
PPP3R1	0.419647
PSMA3	0.499341
POLB	0.60965
ACOT7	0.435357
TCF7L2	0.470112
SH3GL1	0.48715
ZC3H18	0.604997
PSMA6	0.432439
TOR1A	0.606391
MYO1C	0.6604
DVL3	0.568884
EIF3I	0.553213
PKD2	0.44474
STK11	0.493677
NGRN	0.559438
TNFRSF10B	0.701101
PREP	0.730203
PSMC6	0.682608
STX8	0.442503
NUP88	0.605445
ECT2	0.432581
ICMT	0.660246
EP400	0.559715
TIAL1	0.763035
USPL1	0.603171
TNFRSF10A	0.512053
FXR2	0.725974
PRKDC	0.556674
SNRNP40	0.496293
DHX37	0.466633
ILKAP	0.483775
UROS	0.567444
LARP7	0.671976
SAP18	0.652108
DET1	0.424649
MPDU1	0.591221
RAB2A	0.837896
FBRSL1	0.493049
XPNPEP1	0.591926
KMT2A	0.441029
ZBTB42	0.475888
N4BP2L2	0.672079
METRN	0.434646
ZNF778	0.431442
MET	0.488564
DDX55	0.564927
SHOC2	0.663499
ENTPD4	0.715557
ACSF3	0.470461
SMPD2	0.597537
ARID4A	0.467176
RPS20	0.635347
MKLN1	0.402603
PUM1	0.407603
NFRKB	0.487984
TET2	0.457274
PRR5	0.403227
GABARAP	0.705667
SDCBP	0.530218
NDUFA5	0.545801
WRAP73	0.692278
NOC4L	0.420125
HSPH1	0.403181
TRMU	0.482852
VIMP	0.603615
SORBS3	0.536652
WDR24	0.548942
MAP3K7	0.765262
PAFAH1B1	0.804329
WASF2	0.405893
NPAT	0.473255
RPL36AL	0.411844
KDM6B	0.54521
B4GALT1	0.455168
SLC20A2	0.536449
EXOSC8	0.524928
UNC45A	0.460943
DCTN6	0.809948
CTU2	0.499978
CTDNEP1	0.615543
FKTN	0.58628
CNOT4	0.582327
MTERF4	0.556176
BUB3	0.551839
AP3D1	0.713893
PDS5B	0.609392
CERK	0.508764
TSPYL1	0.516046
GNAQ	0.564838
UBE2F	0.405763
BAG3	0.451013
APBA3	0.477092
PAFAH1B2	0.681286
AP1AR	0.504413
RHOT2	0.514299
ELP5	0.555848
HNRNPK	0.476949
TACC1	0.540887
PFN1	0.589823
NUDC	0.423943
PUS1	0.44623
MED16	0.459964
RBPMS	0.490893
RPUSD1	0.424439
DDO	0.426234
SNAPC1	0.492338
SENP3	0.603003
TCEA1	0.780624
PITPNA	0.660443
DNAJC8	0.642599
USO1	0.548326
INTS12	0.639856
SNX3	0.701808
SOS2	0.51089
DNAJA1	0.49332
FPGS	0.495197
PLD2	0.592585
WDTC1	0.602714
C12orf65	0.508387
SMNDC1	0.546489
OSTC	0.479432
TTC23	0.478239
XPO7	0.805529
RNGTT	0.784791
IARS	0.424377
UBE2V2	0.854274
TMEM50A	0.564
GLRX3	0.548492
MRPS11	0.458185
TRIM35	0.589987
CD164	0.699572
SRP54	0.533056
VDAC3	0.806679
KPNA6	0.762025
RHOBTB2	0.546293
PSMB6	0.531974
STX12	0.743502
KIF13B	0.698124
WASF1	0.50608
STYX	0.519543
RPA1	0.497166
SYF2	0.478608
TUBGCP2	0.643477
ALG5	0.618422
LEPROTL1	0.673715
WDR90	0.533399
ZNF2	0.417881
WRAP53	0.404114
GLE1	0.669049
DNAJC11	0.51644
LDLRAP1	0.697785
PRDX3	0.518637
HMG20B	0.499301
POLR1D	0.555635
RCCD1	0.425655
SLC39A14	0.615603
HMGN3	0.502174
ZBTB25	0.461013
KAT6A	0.70075
GNG10	0.462503
LIG3	0.590554
GSK3B	0.558644
BRI3BP	0.407444
G3BP2	0.624098
JMJD8	0.584679
GEMIN2	0.428718
GOLGA1	0.518033
NBR1	0.544259
ATE1	0.474264
SDHD	0.432865
POMP	0.534317
ATG5	0.815469
ZBTB4	0.582684
GOLGA2	0.516079
AHDC1	0.415914
ZNF664	0.537958
DUSP28	0.492418
SEC23IP	0.587972
SBNO2	0.415865
DNAJB14	0.602246
UFM1	0.69745
SLC25A37	0.456536
ZBTB24	0.732117
NEMF	0.40974
TRAPPC1	0.554696
RHEB	0.497185
LRRC47	0.72271
RAB11FIP2	0.403589
KDM4B	0.46572
ALPK1	0.536422
LRRC28	0.40292
DUSP11	0.461347
ADAM9	0.437424
RAPGEF1	0.415626
MLLT6	0.455159
ASB7	0.713728
SARAF	0.597369
FIG4	0.741886
PHF23	0.6839
GGH	0.558858
UBE2G1	0.755595
MECR	0.43662
PDLIM5	0.492302
FAM175B	0.708105
PIP5K1C	0.418084
PLA2G12A	0.565591
MPHOSPH8	0.772474
KCTD9	0.729709
CTC1	0.529538
YTHDF2	0.705302
SYNCRIP	0.766644
KIAA0586	0.578697
NDEL1	0.537646
ASH2L	0.80431
YWHAE	0.754814
ZCCHC17	0.609538
EDRF1	0.493434
PSPC1	0.553167
ELP3	0.688375
SLC35A1	0.605697
ZNF232	0.544008
GPN2	0.569355
CCNI	0.521319
PDCD4	0.412939
CDPF1	0.54118
INTS10	0.764997
CNIH1	0.554948
BAG4	0.745472
SLC4A2	0.433509
MED18	0.595975
DDX51	0.431823
SEC31A	0.569646
TIFA	0.460271
SUPT20H	0.547282
CCDC25	0.735204
NAA38	0.447551
NF1	0.500214
NOL9	0.659764
TRNAU1AP	0.457524
TRMT10A	0.483675
INTS9	0.714294
PNRC1	0.501247
EXOC5	0.625073
NEURL4	0.705557
NMT1	0.703924
WDFY3	0.486813
TBCK	0.566691
ASCC3	0.492168
CGRRF1	0.576426
RB1CC1	0.632071
BSDC1	0.596376
EP400NL	0.442319
ZNF202	0.497825
COG6	0.601204
FERMT2	0.43586
LYPLA1	0.707762
PEX12	0.438616
KPNA4	0.495808
GPR157	0.515571
CUL5	0.703924
XPO4	0.738416
SEC63	0.631325
AP4S1	0.580841
JAK2	0.480261
TMEM39B	0.501502
RCHY1	0.658805
MRPL57	0.490725
BIN3	0.726059
ACTR2	0.408622
CEP162	0.534696
CNTROB	0.619215
NCBP1	0.722608
MED1	0.616859
SSBP1	0.424169
SLC25A11	0.560296
TMEM57	0.490225
ZPR1	0.46362
PROSER1	0.498377
ANKRD6	0.404662
MTAP	0.770715
AP3M2	0.605287
NDUFA8	0.419441
PIGV	0.452326
NAAA	0.478133
NSMCE4A	0.488675
SLC39A3	0.447983
SLC9B1	0.40484
CCAR2	0.694589
MAP4K5	0.511799
UBE2H	0.568543
COQ2	0.471151
SGMS2	0.456373
PDLIM2	0.450926
DOPEY1	0.425366
NDUFB6	0.4302
ERLIN2	0.734749
TMEM234	0.432351
ZBTB7A	0.431793
ATG14	0.592938
PROSC	0.75211
PSMD3	0.576732
MTFR1L	0.617188
MRPS18C	0.510637
FZR1	0.421073
ZW10	0.552895
N4BP2L1	0.419587
FAM160B2	0.715787
CDK19	0.531649
C17orf49	0.456648
PSMD11	0.630468
COPS4	0.575436
PPP2R2D	0.620026
UBE4A	0.450682
CCT4	0.409784
MDN1	0.540828
DAAM1	0.429541
NFX1	0.646622
DDHD2	0.777743
ODF2	0.55751
RAB5C	0.555159
MAN1C1	0.422769
PIAS4	0.493889
EI24	0.465426
HMBOX1	0.622898
TSPYL4	0.41201
SAMD4A	0.406144
RAD51D	0.464935
ST7	0.548315
BCCIP	0.620778
RNF122	0.435929
STAMBP	0.652079
UFL1	0.494557
FAM179B	0.441536
RABEP1	0.733655
GPATCH3	0.474442
ORC3	0.676532
SPIDR	0.743671
ZNF212	0.57239
THAP3	0.46009
NUDT9	0.619727
C2CD2L	0.463608
DOCK5	0.557224
SCFD1	0.614059
ZNF282	0.504496
CEP85	0.509334
NUP54	0.650877
FAM160B1	0.44879
RBM7	0.589219
HDDC3	0.414169
USP39	0.456418
MTO1	0.670088
KLHDC2	0.500928
KCTD11	0.59897
CUL1	0.606578
HERC6	0.432999
PLEKHA1	0.509981
TTI2	0.828339
ASF1A	0.542456
HECTD1	0.515877
PHACTR4	0.535257
SDAD1	0.463095
FAM204A	0.707361
HYOU1	0.419653
REEP4	0.524582
PNISR	0.490166
HEATR5A	0.43909
PDCL	0.637468
OPA1	0.414327
BMP2K	0.453888
FEM1A	0.425804
GDPGP1	0.47222
IBTK	0.601231
WASL	0.598897
SPAG7	0.689868
2020-09-11	0.443044
IKZF5	0.505192
CISD2	0.551389
USP12	0.533074
MAK16	0.83173
IMMT	0.498415
SENP6	0.625833
LSM1	0.839435
PHF2	0.421613
TPRG1L	0.543084
SMARCAD1	0.410911
ZDHHC6	0.582743
BTBD2	0.509599
MTIF3	0.558296
FUT10	0.636505
SNRNP27	0.53062
FBXL4	0.55816
KIAA0753	0.631893
PAK2	0.527416
MCMBP	0.582578
RNF126	0.431959
CEP164	0.433565
CHMP7	0.813301
MRPL15	0.692423
SGSM2	0.509907
CCDC94	0.459078
PPP6C	0.827935
DHDDS	0.753815
KLHL8	0.563151
C10orf88	0.609145
GOLGA7	0.864805
PSMB7	0.453356
UBE3C	0.618953
MYBBP1A	0.60692
PCYT1A	0.523057
MICU2	0.729298
SESN1	0.439366
PSMD5	0.470723
PRPF8	0.678031
SPPL2B	0.470055
OSTM1	0.576675
ATP5S	0.557211
ATP6V1H	0.769253
KIF1C	0.676129
PHF13	0.544645
MRPL1	0.447369
LNX2	0.505549
ESCO2	0.402122
NDUFAF4	0.488544
TMEM102	0.457844
RFX3	0.440983
TMEM222	0.499182
THAP9	0.552805
WDR18	0.421937
ARHGEF12	0.479315
ZDHHC20	0.446824
STRN3	0.470489
DNAJB6	0.532741
PIK3CA	0.406194
ZDHHC18	0.400797
REXO1	0.433301
SIK3	0.420494
PAN3	0.459424
CYB5R4	0.413827
WHSC1L1	0.800716
PTPN3	0.491131
ABCF2	0.556129
PIK3CB	0.468329
MTG1	0.542365
ZNF77	0.464821
R3HCC1	0.577048
IMPAD1	0.621773
RAD23B	0.658997
BBIP1	0.488345
CACTIN	0.575704
BACE1	0.445865
C6orf203	0.565548
FAM3C	0.40949
CAMTA2	0.709973
NFU1	0.466393
CDC40	0.528438
THAP1	0.752099
FASTK	0.462426
RWDD1	0.584564
JKAMP	0.611681
RPL7A	0.481683
ZNF277	0.45862
ZZEF1	0.639107
ZNF638	0.412187
UBE2J1	0.66879
MBIP	0.500772
RNASEK	0.622083
BRF2	0.644748
ABCB8	0.509938
CLUH	0.530164
HINFP	0.506155
COQ3	0.522592
DHRS7	0.435443
CHD7	0.52322
ATPIF1	0.495553
REXO2	0.503966
PHIP	0.451683
C14orf166	0.473546
SET	0.654128
SMARCE1	0.676552
PAXIP1	0.529693
UBXN6	0.50705
SNAPC4	0.467417
KLHDC10	0.537703
AKIRIN2	0.567564
SMARCA2	0.545922
C1orf174	0.743202
HELQ	0.681775
PSTK	0.452007
ABHD17A	0.543611
NHLRC3	0.547988
QRSL1	0.745792
KLHL28	0.420514
SNAPC3	0.679005
STAT5B	0.568861
NUP205	0.414965
SHPK	0.437028
PRKCI	0.526156
TMEM260	0.419743
TADA2A	0.594374
AHCYL2	0.451504
FAM46A	0.439574
TNPO3	0.622523
RNF167	0.637028
PDIK1L	0.538813
ANTXR2	0.484467
DOT1L	0.450818
ACAD8	0.514965
MRPL35	0.434976
TMEM30A	0.587696
TESK1	0.463966
SURF4	0.525153
MLX	0.566322
PSMD2	0.445754
LMBRD1	0.581218
FBXO34	0.505673
TGFBR1	0.432792
MED22	0.450059
FAM76A	0.626735
C4orf36	0.525221
DNAAF2	0.578161
CHCHD7	0.718047
SURF6	0.568021
TXLNA	0.687179
SFXN4	0.424703
HDGFRP2	0.432884
ZBTB44	0.567887
RARS2	0.751612
DNAJC7	0.489978
MKRN1	0.6871
THAP6	0.629606
LINC01578	0.432374
PDSS2	0.581516
ALOX12-AS1	0.453129
TLN1	0.500312
TUBG1	0.528141
POT1	0.560516
GOPC	0.611351
G2E3	0.402181
RNF207	0.439835
PPM1K	0.446508
VTI1A	0.609381
MUM1	0.428283
ETAA1	0.454888
SMIM8	0.583703
AP5M1	0.579147
TAX1BP3	0.522234
MPND	0.459465
LYRM2	0.82953
EAPP	0.59388
ZNF207	0.483025
MINK1	0.533924
RFC4	0.437443
TIGD2	0.477428
CACUL1	0.634574
SIDT2	0.528056
SNX14	0.759851
ACTR10	0.697163
VCP	0.558265
TAF15	0.61069
CNOT6L	0.609402
TRAPPC4	0.409366
HACE1	0.40984
RAB11FIP1	0.534768
MED31	0.656269
DPP9	0.568398
FAM135A	0.445354
TSC1	0.654782
PIP4K2B	0.659912
DERL2	0.664575
R3HDM4	0.484924
XPA	0.530001
RNF170	0.706514
TTF1	0.559109
PEF1	0.628206
TMEM259	0.581537
MOB1A	0.46381
TRMT5	0.636938
ZNF189	0.404288
TM2D2	0.702628
COPG2	0.515632
ANKFY1	0.44471
GINS4	0.470858
VAV2	0.500904
SND1	0.48644
INPP5K	0.727791
SMAP1	0.717891
SAV1	0.595579
HOOK3	0.651131
RYK	0.450771
SCAMP4	0.53766
ZNF777	0.494464
ZNF554	0.545122
ZNF79	0.583244
FAM110B	0.403657
HIPK2	0.421941
C11orf57	0.690478
KCMF1	0.48779
VCPKMT	0.609175
TGS1	0.675513
MAP3K14	0.474238
PNO1	0.48029
L2HGDH	0.454212
ZNHIT3	0.612623
REPIN1	0.684693
SKIL	0.405042
PLAA	0.6304
SMIM19	0.52487
NUP214	0.715696
EFTUD2	0.607096
PCMTD1	0.633566
TSR1	0.688071
VPS11	0.552576
SGPP1	0.479627
GOSR1	0.722228
DHX33	0.665544
TMX1	0.593054
TMEM68	0.832665
UBXN2B	0.491654
MED24	0.651138
ARMC2	0.597536
BRMS1L	0.474229
SSNA1	0.454393
CXCL16	0.413592
RPF2	0.630816
RGP1	0.492992
NHLRC2	0.485324
LETM2	0.475113
PSME3	0.6107
THAP9-AS1	0.434534
EIF1	0.45115
SRR	0.473578
TFDP2	0.534474
TICAM1	0.477875
CHURC1	0.415414
DPM2	0.441144
NBR2	0.431855
ZC3HC1	0.568583
USP28	0.519225
RTN4IP1	0.613846
MAPK1IP1L	0.65376
ZBTB5	0.535696
FUBP3	0.444687
MIS12	0.608382
USP45	0.567447
MRPS33	0.445497
METTL16	0.67192
C19orf25	0.446739
AASDHPPT	0.544478
DTD2	0.512123
PRPF4	0.706707
NUB1	0.547915
WDR89	0.673665
LSM8	0.621966
UBE3D	0.541802
TOPORS	0.523641
GTF3C5	0.594152
ZNF555	0.431891
GTF3C4	0.691094
GTF3C6	0.550913
C14orf28	0.468848
CREB3	0.506041
PITPNM3	0.416376
TRAPPC6B	0.682836
MED27	0.533821
STARD3	0.564462
CHPF2	0.45431
EMC6	0.422966
METTL10	0.56207
RNF26	0.534841
RWDD2A	0.64061
LRR1	0.423179
YTHDF3	0.698265
DDX52	0.736452
ING3	0.469733
RILP	0.406963
FAM118B	0.537308
ANP32B	0.541384
ATP6V1G1	0.626212
CNBP	0.419334
NLRX1	0.54416
SPTLC1	0.446797
SYNRG	0.591149
NUS1	0.684639
SOCS4	0.506643
CASC3	0.638399
CHCHD3	0.541636
ZMYND15	0.414065
ZNF148	0.469032
ALG9	0.427587
NAA30	0.714938
RAB7A	0.637105
RRAGA	0.647844
RBM28	0.562993
RPAIN	0.662945
NDUFS7	0.460061
FXR1	0.539586
SEC16A	0.50638
SUZ12	0.567661
SEC61B	0.431481
CGGBP1	0.531594
PM20D2	0.501462
SRSF12	0.413296
PSIP1	0.457133
AGK	0.430702
AATF	0.545214
METTL2B	0.606587
TXNDC17	0.470798
TUBB4B	0.455208
TUBG2	0.463058
MIR22HG	0.497373
B4GALT4	0.409982
DCTN3	0.535135
UBAC1	0.561087
NKIRAS2	0.617396
COA3	0.411675
SNX4	0.443226
BUD13	0.470569
ZER1	0.584749
SMYD4	0.578357
TNFSF10	0.451655
TEX261	0.501874
ACTR3B	0.587495
GMPS	0.437712
RPUSD4	0.510564
ERP44	0.537445
SOCS7	0.404029
KIAA1147	0.453653
TBRG1	0.650005
AK9	0.50816
RALGAPA1	0.443313
EIF2B5	0.44703
SMC5	0.548334
FBXO33	0.477976
POMT1	0.436513
ZNF398	0.584376
ZUFSP	0.770097
FAM120A	0.543795
USP13	0.458834
ZBTB6	0.564178
KMT2C	0.491634
CYB5D2	0.456513
AGTPBP1	0.43789
CDK12	0.489629
EXOC4	0.504467
BICD2	0.536729
SDCCAG3	0.584298
GALNT11	0.512644
MAP3K13	0.495759
TDRD7	0.4827
USP20	0.607245
LMBR1	0.586782
COPB2	0.520757
ALKBH8	0.589918
SLC44A1	0.483997
CWC25	0.718143
WDR81	0.57737
LACE1	0.622286
NOM1	0.723856
VPS26B	0.619635
MMS22L	0.474987
RHOT1	0.650454
RNF7	0.409044
COPRS	0.414452
TIRAP	0.521348
MCM9	0.56253
PSMA3-AS1	0.502631
DCAF12	0.664161
UTP6	0.587651
CEP57L1	0.638083
C7orf49	0.496361
WDR5	0.613599
ATXN7L3	0.495563
GCC1	0.675833
LINC01301	0.457034
DCBLD1	0.459412
NUFIP2	0.435705
OSTF1	0.447273
RANBP6	0.6351
TMUB1	0.504485
TMEM17	0.450277
INVS	0.508799
MAN1B1	0.430662
C17orf75	0.684776
CWF19L2	0.506251
DOLK	0.564001
TMUB2	0.726195
CEP85L	0.40526
UBQLN1	0.633531
TRIM32	0.577097
TMEM209	0.569395
TFG	0.437693
STOML2	0.558469
YTHDF3-AS1	0.56112
DHRS11	0.482475
SETX	0.556846
TEFM	0.543484
ADCK2	0.56786
MPZL3	0.401764
AK3	0.498425
EXOSC3	0.579665
ZBTB43	0.437891
DCAKD	0.463185
ABHD17B	0.61982
GGNBP2	0.655978
TMEM218	0.419436
PMPCA	0.497726
UBAP1	0.668385
MRM1	0.42046
CHMP5	0.554236
FKBP15	0.643306
DBF4B	0.444691
INCA1	0.503052
KIAA0368	0.683608
MYO19	0.45909
MRPL3	0.495889
TRAF3IP2-AS1	0.475542
EXOSC2	0.641674
COASY	0.501005
C17orf100	0.440751
PDCD10	0.535782
C2orf68	0.411017
CEP41	0.435342
NANS	0.403884
AARSD1	0.619664
MRPL50	0.667952
AGAP3	0.565606
NUP188	0.545295
MED11	0.616243
COPG1	0.516244
RABGAP1	0.628519
HAUS6	0.493334
NCBP2	0.49912
RNF214	0.581539
TSTD3	0.482528
APTX	0.594882
CIZ1	0.568533
TEX10	0.687592
NELFB	0.600319
HMGN3-AS1	0.503314
ZNF786	0.554239
UBE2R2	0.652097
GAPVD1	0.669283
NSRP1	0.514598
DNAJC13	0.455169
NOL8	0.644941
C9orf40	0.422858
FBXW2	0.470347
RYBP	0.569327
SMU1	0.813064
RFK	0.454369
MRPL45	0.6191
VPS25	0.534053
RNF32	0.48072
TMEM101	0.461555
ARMC8	0.612179
TLCD2	0.400176
GHDC	0.490373
CDC37L1	0.555778
UBAP2	0.46324
PLGRKT	0.543606
FBXL20	0.551433
CHMP2B	0.486268
UBXN7	0.487197
KLHL9	0.752076
PITPNA-AS1	0.419327
RNF20	0.558389
TRUB2	0.500118
NDOR1	0.448553
RIC1	0.63379
TOR1B	0.576438
ZNF746	0.411799
GBA2	0.507445
NTMT1	0.499199
ZNF830	0.576245
NAA35	0.587896
ANAPC2	0.590921
P2RX5-TAX1BP3	0.462768
ATP2C1	0.477363
SNX19	0.52984
POLR1E	0.470911
ZNF800	0.544385
NOL6	0.591826
SERP1	0.441167
PAXIP1-AS1	0.441586
SECISBP2	0.479647
MRPS2	0.509645
DCAF10	0.681157
LRRC37B	0.473675
ASTE1	0.470927
NT5C3B	0.433802
UBN2	0.460596
CAAP1	0.530223
HEXIM2	0.426956
RMI1	0.422122
RAB14	0.640908
LSM12	0.562021
PIK3R4	0.407232
C9orf78	0.588006
CCDC43	0.631958
IFT74	0.589801
POLE3	0.72049
GKAP1	0.467848
FBXW5	0.43255
COMMD2	0.622845
ISCA1	0.571931
RC3H2	0.452576
DBR1	0.424653
ZNF484	0.501709
ZNF639	0.638337
TBC1D13	0.464853
CEP78	0.572483
TIMMDC1	0.440033
ZCCHC7	0.633374
RSRC1	0.574166
C9orf64	0.493295
RUNDC1	0.602754
TSPAN33	0.416022
WIPF2	0.661301
SELT	0.488655
FAM206A	0.615574
PIGO	0.444101
TMEM38B	0.402747
FAM134C	0.465985
C9orf3	0.496918
STRBP	0.455132
DCUN1D1	0.472005
ALG2	0.637332
GSTK1	0.521551
WDR5B	0.426456
CDK5RAP2	0.469775
MSANTD3	0.43015
SLC25A51	0.490702
LRRC8A	0.465521
INPP5E	0.526363
UHRF2	0.586255
PIGW	0.478176
FAM122A	0.578995
SH3GLB2	0.469317
PIGX	0.515343
REXO4	0.490207
DOLPP1	0.485768
C9orf85	0.665553
SHQ1	0.620263
ZBTB26	0.423464
MSL2	0.440402
DENND1A	0.444998
ASB16-AS1	0.479698
TBCCD1	0.451095
GPR107	0.541748
MSL1	0.53883
INIP	0.668852
ZNF654	0.412042
ABCF3	0.435374
LSG1	0.642753
DDX31	0.591327
PARL	0.412554
CDV3	0.459573
RNF38	0.449073
MFN1	0.532607
MAPKAP1	0.631903
EHMT1	0.497245
MYNN	0.613128
PTGES2	0.425379
CLDND1	0.402112
TRMT10B	0.587402
ZNF862	0.445744
FAM120AOS	0.632035
URM1	0.535418
ARPC5L	0.447277
KIAA2026	0.552851
UCK1	0.50475
PCNP	0.473346
AAED1	0.434643
ZDHHC12	0.466929
LINC00910	0.519024
PAXIP1-AS2	0.430423
SENP2	0.516608
C9orf69	0.57409
MRRF	0.614625
RBM18	0.640628
ATG3	0.423391
ARRDC1	0.472568
DPH7	0.446674
TMEM203	0.497535
ZMYND19	0.504242
C7orf55-LUC7L2	0.608782
TBL1XR1	0.513174
PTAR1	0.438102
ERCC6L2	0.464684
UBA5	0.496912
NAA50	0.571217
CEP63	0.523821
ASB6	0.592321
CEP70	0.430497
CAMSAP1	0.481089
EIF2A	0.416268
TOMM5	0.49968
TTLL11	0.490479
FYTTD1	0.47289
CENPP	0.40597
HPS3	0.498413
KIAA1958	0.416871
LRCH3	0.568736
QSOX2	0.54714
CDC26	0.494422
PPP4R2	0.587343
LINC00476	0.433734
SNX30	0.401752
CCDC50	0.537162
ZBTB34	0.489976
RNF168	0.564578
DHX36	0.4651
FBXO45	0.556543
SENP5	0.60082
DNAJC25	0.438148
C3orf38	0.593123
RABL3	0.410446
WDR53	0.564607
