# Supplementary material for: Identification of Driver Genes Regulating the T-Cell–Infiltrating Levels in Hepatocellular Carcinoma
Source: Front Genet. 2020 Dec 14;11:560546. doi: 10.3389/fgene.2020.560546 (PMC7767976; doi:10.3389/fgene.2020.560546)
Supplement: Supplementary file 3 [file Table_2.XLSX]

## Sheet: Supplementary Table S1
Supplementary Table S2. The signature genes of the T cell-related cancer-immunity cycle
Cancer-immunity cycle	Gene
Release of cancer cell antigens	IL10
Release of cancer cell antigens	TGFB1
Release of cancer cell antigens	HMGB1
Release of cancer cell antigens	ANXA1
Release of cancer cell antigens	CALR
Release of cancer cell antigens	CXCL10
Release of cancer cell antigens	PDIA3
Release of cancer cell antigens	HSPA1A
Release of cancer cell antigens	HSPA1B
Release of cancer cell antigens	HSPA2
Release of cancer cell antigens	HSPA8
Release of cancer cell antigens	HSPA4
Release of cancer cell antigens	HSPA14
Release of cancer cell antigens	HSPA5
Release of cancer cell antigens	HSPA6
Release of cancer cell antigens	HSPA9
Release of cancer cell antigens	HSPA13
Release of cancer cell antigens	HSPA7
Release of cancer cell antigens	HSPA12A
Release of cancer cell antigens	HSPA12B
Release of cancer cell antigens	HSP90AA1
Release of cancer cell antigens	HSP90AB1
Release of cancer cell antigens	HSP90B1
Release of cancer cell antigens	IFNA2
Release of cancer cell antigens	IFNA1
Release of cancer cell antigens	IFNA13
Release of cancer cell antigens	IFNA6
Release of cancer cell antigens	IFNA21
Release of cancer cell antigens	IFNA4
Release of cancer cell antigens	IFNA8
Release of cancer cell antigens	IFNA5
Release of cancer cell antigens	IFNA7
Release of cancer cell antigens	IFNA14
Release of cancer cell antigens	IFNA16
Release of cancer cell antigens	IFNA10
Release of cancer cell antigens	IFNA17
Release of cancer cell antigens	IFNB1
Release of cancer cell antigens	IFNE
Release of cancer cell antigens	IFNW1
Cancer antigen presentation	TNF
Cancer antigen presentation	IL1A
Cancer antigen presentation	IL1B
Cancer antigen presentation	IFNA2
Cancer antigen presentation	IFNA1
Cancer antigen presentation	IFNA13
Cancer antigen presentation	IFNA6
Cancer antigen presentation	IFNA21
Cancer antigen presentation	IFNA4
Cancer antigen presentation	IFNA8
Cancer antigen presentation	IFNA5
Cancer antigen presentation	IFNA7
Cancer antigen presentation	IFNA14
Cancer antigen presentation	IFNA16
Cancer antigen presentation	IFNA10
Cancer antigen presentation	IFNA17
Cancer antigen presentation	CD40LG
Cancer antigen presentation	CD40
Cancer antigen presentation	NT5C
Cancer antigen presentation	HMGB1
Cancer antigen presentation	TLR1
Cancer antigen presentation	TLR2
Cancer antigen presentation	TLR3
Cancer antigen presentation	TLR4
Cancer antigen presentation	TLR5
Cancer antigen presentation	TLR6
Cancer antigen presentation	TLR7
Cancer antigen presentation	TLR8
Cancer antigen presentation	TLR9
Cancer antigen presentation	TLR10
Cancer antigen presentation	HLAA
Cancer antigen presentation	B2M
Cancer antigen presentation	TAP1
Priming and activation	CD3D
Priming and activation	CD3E
Priming and activation	CD3G
Priming and activation	CD247
Priming and activation	CD28
Priming and activation	TNFRSF9
Priming and activation	TNFSF9
Priming and activation	TNFRSF4
Priming and activation	TNFSF4
Priming and activation	CD27
Priming and activation	CD70
Priming and activation	TNFRSF14
Priming and activation	TNFSF14
Priming and activation	CD40
Priming and activation	CD40LG
Priming and activation	TNFRSF18
Priming and activation	TNFSF18
Priming and activation	TNFRSF25
Priming and activation	TNFSF15
Priming and activation	TNFRSF8
Priming and activation	TNFSF8
Priming and activation	HAVCR1
Priming and activation	TIMD4
Priming and activation	SLAMF7
Priming and activation	SLAMF6
Priming and activation	SLAMF1
Priming and activation	SLAMF9
Priming and activation	SLAMF8
Priming and activation	CD2
Priming and activation	CD48
Priming and activation	CD58
Priming and activation	CD226
Priming and activation	ICOS
Priming and activation	ICOSLG
Priming and activation	KLRK1
Priming and activation	MICA
Priming and activation	MICB
Priming and activation	RAET1E
Priming and activation	RAET1G
Priming and activation	CRTAM
Priming and activation	CADM1
Priming and activation	IL2
Priming and activation	IL12A
Priming and activation	IL12B
Trafficking of immune cells to tumors	CXCR5
Trafficking of immune cells to tumors	CCR7
Trafficking of immune cells to tumors	CXCL9
Trafficking of immune cells to tumors	CCL3
Trafficking of immune cells to tumors	CCL4
Trafficking of immune cells to tumors	CCL5
Trafficking of immune cells to tumors	CCL19
Trafficking of immune cells to tumors	CCL21
Trafficking of immune cells to tumors	CX3CL1
Trafficking of immune cells to tumors	CXCL13
Trafficking of immune cells to tumors	CXCL16
Trafficking of immune cells to tumors	CCR5
Trafficking of immune cells to tumors	CXCR3
Trafficking of immune cells to tumors	CXCL10
Trafficking of immune cells to tumors	CCL20
Trafficking of immune cells to tumors	CXCL11
Infiltration of immune cells into tumors	STAT1
Infiltration of immune cells into tumors	IRF5
Infiltration of immune cells into tumors	KLF2
Infiltration of immune cells into tumors	ITGB2
Recognition of cancer cells by T cells	CD28
Recognition of cancer cells by T cells	ICOS
Recognition of cancer cells by T cells	ICOSLG
Recognition of cancer cells by T cells	TNFRSF9
Recognition of cancer cells by T cells	TNFSF9
Recognition of cancer cells by T cells	CD27
Recognition of cancer cells by T cells	CD70
Recognition of cancer cells by T cells	TNFRSF4
Recognition of cancer cells by T cells	TNFSF4
Recognition of cancer cells by T cells	TNFSF14
Recognition of cancer cells by T cells	CD40
Recognition of cancer cells by T cells	CD40LG
Recognition of cancer cells by T cells	HLAA
Recognition of cancer cells by T cells	B2M
Recognition of cancer cells by T cells	TAP1
Recognition of cancer cells by T cells	BIRC5
Recognition of cancer cells by T cells	MDM2
Recognition of cancer cells by T cells	MAGEA4
Recognition of cancer cells by T cells	TP53
Killing of cancer cells	IFNG
Killing of cancer cells	GZMB
Killing of cancer cells	PRF1
